# Supplementary material for: Impact of Nurse-Performed Point-of-Care Ultrasound (PoCUS) in Adult Intensive Care: A Systematic Review
Source: Healthcare (Basel). 2026 May 9;14(10):1286. doi: 10.3390/healthcare14101286 (PMC13205619; doi:10.3390/healthcare14101286)
Supplement: Supplementary file 1 [file healthcare-14-01286-s001.zip]

Archive with 1 entries (1 files):
- healthcare-4230957-SI.pdf
